# Supplementary material for: Dissection of the microRNA Network Regulating Hedgehog Signaling in Drosophila
Source: Front Cell Dev Biol. 2022 Apr 28;10:866491. doi: 10.3389/fcell.2022.866491 (PMC9096565; doi:10.3389/fcell.2022.866491)
Supplement: Supplementary file 2 [file Table3.XLSX]

## Sheet: Supplementary Table 3
Supplementary Table 3. seven Hh signaling-related genes are potential miR-190 targets. 323 predicted targets of miR-190 described in Wessels et al. (2019) are listed below. Among them, seven Hh signaling-regulating genes are highlighted.
Predicted targets	Roles in Hh signaling	Hh signaling-related references
abo
Cg25C
chif
chic
cin
ck
cl
Chc
clt
cm
cni
crn	Acts as a positive regulator by promoting the degradation of Su(fu) in Drosophila.	Liu et al., 2014.
csw
ed
Ef1alpha48D
EF2
egl
emc
fy
fzy
g
Gapdh1
Gapdh2
Gdh
His2Av
ncd
sl
sol
su(w[a])
sw
Ser
CrebA
Mdr49	Acts as a positive regulator by importing cholesterol to promote correct processing of the Hh precursor protein.	Deshpande et al., 2016.
Dbp73D
Rop
ex
Mlc-c
bowl	Acts as a positive regulator by sequestering the co-repressor Groucho and promoting hh expression.	Benitez et al., 2009.
eIF-2beta
gig
Sam-S
gcl
DNApol-alpha73
NAT1
Dcp-1
kermit
wal
fra
DNApol-alpha50
Dp
Hsp70Bb
Nca
Nmda1
Pi3K92E
Cul1	Acts as a negative regulator by facilitating proteolytic processing of Ci.	Ou et al., 2002; Kent et al., 2006
mbc
RpL9
p38a
Nak
HDAC1	Acts as a co-repressor of Ci.	Zhang et al., 2013.
vkg
vri
Pino
Surf4
SamDC
RpS20
RpI1
Psn
Phm
ATPsyn-gamma
ATPCL
dbe
dom
Rs1
eIF-3p40
Vps25
l(2)k01209
Nnp-1
Vha36-1
l(2)k05819
Prosbeta2
Prosalpha7
Pp4-19C
Mnt
Chd3
CG3071
Fim
dnt
CG13367
CG13369
DAAM
CycK
CkIIalpha-i3
CaBP1
CG3558
scf
siz
mRpL18
Yippee
CG8042
CG4928
drpr
l(1)G0334
fal
Taf10
TMS1
Sin
Drep-4
Nxt1
Vha100-2
spt4
Rpt5
Rpt4
Rpt3
Rpt1
Rpn7
Rpn6
Rpn5
Rpn9
Rpn2
Rpn12
Rpn11
Rpn1
RpL15
RfC38
Nhe3
Debcl
REG
Prosbeta5
NtR
NHP2
Mkrn1
Vap-33A
CG3626
CHOp24
CG5941
Nf-YC
CG2059
Atg5
Dok
CG1749
Spase25
CG1572
CG12721
Rab40
Tim9a
CG1662
CG15601
CG4872
CG9104
Rcp
CG9099
CG4880
wus
CG9086
CG7192
CG6540
CG6617
Ing3
CG6659
CG6891
Cp110
CG17598
Rim2
CG8360
CG8292
Snx6
CG18088
CG6729
CG17124
CG6724
CG6700
Rpb11
CG15141
CG1602
CG2144
Drat
CG1598
Corin
Vps13
CG17985
CG2065
CG2064
CG12042
CG8046
Mmp2
CG1663
CG1665
CG1667
CG12134
CG12128
CG1407
CG9003
pcs
CG7639
CG10265
CG7544
GPHR
CG11807
CG6406
CG6401
CG4996
CG9346
CG3295
CG9350
cpa
CG2970
CG3803
thoc5
CG10904
CG3065
Gadd34
CG3860
CG3907
MED30
Rev1
CG17129
CG3386
ebd1
RabX6
CG13895
CG7650
mRpS31
CG5235
MESR6
CG11577
CG14650
Fip1
CG9775
CG2926
CG9471
CG8500
SdhC
Tctp
ZnT86D
Atg4b
CG5044
CG5205
CG16791
CG6454
Hcf
GNBP3
GNBP2
GNBP1
Ephrin
CG3703
CG11398
G9a
CG3038
CG13760
CG18815
CG32164
CG32165
CG18870
yuri
ham
btz
bai
Gclm
vig2
CG1109
CG17230
CG30015
CG31249
CG31251
CG31301
CG31320
CG31344
Unc-115a
CG31710
CG31712
Sk2
CG32485
CG32638
4EHP
pps
CG34404
CG12547
dUTPase
CG30415
Prosalpha6
26-29-p
rig
CG42238
CG17337
l(2)35Cc
kuz
Diap1
gammaTub23C
l(3)76BDm
CG42542
Tango9
mfas
CG5010
CG5004
Gprk1	Acts as a negative regulator by promoting Smo internalization upon activation.	Cheng et al., 2010.
p120ctn
gkt
Sec22
Membrin
Bet1
Ykt6
inaE
rdgA
CG42668
CG42797
Gprk2	Acts as a negative regulator by promoting Smo internalization upon activation.	Cheng et al., 2010.
rap
Sap130
Arp3
CG14446
mbf1
norpA
AGO1
Mdh1
CG43175
twr
CG43367
Ih
CG6364
Src42A
mv
KdelR
