# Supplementary material for: Dissection of the microRNA Network Regulating Hedgehog Signaling in Drosophila
Source: Front Cell Dev Biol. 2022 Apr 28;10:866491. doi: 10.3389/fcell.2022.866491 (PMC9096565; doi:10.3389/fcell.2022.866491)
Supplement: Supplementary file 3 [file Table2.XLS]

## Sheet: Supplementary Table 2
Supplementary Table 2. Normalized expression of the newly identified Hh signaling-regulating miRNAs. miRNAs reads were first normalized to the total number of miRNA reads from each library, then to the number of normalized reads for each miRNA. Data from Ruby et al., 2007.
miRNA	0-1 hr. embryos	2-6 hr. embryos	6-10 hr. embryos	12-24 hr embryos	Larvae	Imaginal discs	Pupae	Adult heads	Adult bodies	S2 cells
miR-10-3p	4.7993	7.05694	9.91738	22.2187	23.6886	6.8806	15.8671	1.48753	8.08389	0
miR-10-5p	7.04143	15.7937	12.3253	32.6341	11.5473	6.13329	8.58491	1.19854	4.74135	0
miR-133	0	0	0.300189	19.8705	3.83509	9.70964	4.06563	50.628	10.9062	0.684782
miR-190	6.68747	3.66274	11.2375	19.216	8.47437	13.9799	9.51226	14.2997	6.25418	6.67571
miR-375	0.390813	0	0.574627	7.10012	36.2981	10.9612	28.5358	0.174618	15.9647	0
miR-927	0	0	0	12.2312	9.83613	13.6488	2.23445	57.7303	4.31921	0
miR-958	0.438491	0.480326	3.52453	19.6123	28.6915	14.972	20.3329	0.0522456	11.8956	0
miR-964	0	0.677842	1.8197	0	7.74926	84.892	0	0	4.86118	0
