# Supplementary material for: Dissection of the microRNA Network Regulating Hedgehog Signaling in Drosophila
Source: Front Cell Dev Biol. 2022 Apr 28;10:866491. doi: 10.3389/fcell.2022.866491 (PMC9096565; doi:10.3389/fcell.2022.866491)
Supplement: Supplementary file 12 [file Table6.XLSX]

## Sheet: Supplementary Table 6
Supplementary Table 6. Primers used for qPCR analysis.
rp49-qF	TCTGCATGAGCAGGACCTC
rp49-qR	CGGTTACGGATCGAACAAG
hh-qF	GCAAACGATGCGCCACATT
hh-qR	CGCCCTATGACGACCCAATC
ptc-qF	TTCCAGTCCCACCTCGAAAC
ptc-qR	GATCGTCTTCTGTGTGTAGGC
smo-qF	GGGACTCTCAATTACCGACTGT
smo-qR	TGTTGGTTGCGTTCGAGGT
cos2-qF	ACTCCGCATATTGCGTTCAGG
cos2-qR	TGTGGGGACCGACTTGTATCA
fu-qF	CGGACCTTTTCGTGGTCACT
fu-qR	CGGTTTGAATGCAGGTAGTACAG
Su(fu)-qF	TCCCGGAGATGTGGATAGGAA
Su(fu)-qR	CATGCCAGACCGAGTGACG
ci-qF	GTTGATGGAAACAGGCGGTTG
ci-qR	AAGTGCTCGTTTGCGGCTTAT
ihog-qF	ACGGCCAAAGCGAATGTCT
ihog-qR	TCGCCTAGAGTGTCTGGTCG
boi-qF	AGAACTTCACCTCCTCCGTTAC
boi-qR	TTGTCGTTATTGGAGTACACCG
dally-qF	ATGCCGTCAAGAGCTACTTCG
dally-qR	CAGCAGTTTCCGCCACAAAT
dlp-qF	AACTGCCCGCCTTGTGATATT
dlp-qR	AGCACTGCAATTCGGACTGAA
col-qF	TTCGAGTGGGAGGCACTGAT
col-qR	GGATAGTCGGTCGGAAAGATGAG
dpp-qF	CGAACCGACAGTTCAACGAAG
dpp-qR	GCTCCTCTGCTCCTTGACAG
