# Supplementary material for: Dissection of the microRNA Network Regulating Hedgehog Signaling in Drosophila
Source: Front Cell Dev Biol. 2022 Apr 28;10:866491. doi: 10.3389/fcell.2022.866491 (PMC9096565; doi:10.3389/fcell.2022.866491)
Supplement: Supplementary file 13 [file Table1.XLSX]

## Sheet: Supplementary Table 1
Supplementary Table 1: Summary of miRNA expression levels in Drosophila and information on miRNA overexpression and knockout Drosophila strains
				in total	our screen
Number of miRNAs with detecteable expression in vivo				153	149
Number of miRNAs with detectable expression but no transgenic lines available				4	0
Number of miRNAs with no detectable expression				105	30
Total number of miRNAs				258	179
RPM (Reads per million mapped reads) is used to quantify the expression of miRNAs.
miRNAs	RPM	Bloomington stocks	FlyORF stocks	miRNA knockout stocks
dme-bantam	58283		F001974
dme-let-7	8212	bl-41171
dme-mir-iab-4	437	bl-41173
dme-mir-iab-8	6		F002022
dme-mir-1	114455	bl-41125
dme-mir-2a-1	22271		F002069
dme-mir-2a-2	24683		F002070
dme-mir-2b-1	19481	bl-41128
dme-mir-2b-2	22069		F002072
dme-mir-2c	16720		F002073
dme-mir-3	1929
dme-mir-4	1840		F001932
dme-mir-5	2875		F001938
dme-mir-6-1	537	bl-41136	F001939
dme-mir-6-2	412		F001940
dme-mir-6-3	668		F001941
dme-mir-7	3934	bl-41137
dme-mir-8	58722	bl-41176
dme-mir-9a	8510	bl-41138
dme-mir-9b	5297	bl-41131
dme-mir-9c	9002	bl-41139
dme-mir-10	6034	bl-41169		bl-58880
dme-mir-11	15112		F001995
dme-mir-12	17400	bl-41140
dme-mir-13a	7581		F002028
dme-mir-13b-1	7818		F002029
dme-mir-13b-2	7932		F002030
dme-mir-14	56940	bl-41178
dme-mir-31a	8218	bl-42027
dme-mir-31b	7912	bl-41129
dme-mir-33	4967	bl-41150
dme-mir-34	37716	bl-41158
dme-mir-79	6736	bl-41145
dme-mir-87	395		F001945
dme-mir-92a	6130	bl-41153
dme-mir-92b	4967	bl-41175
dme-mir-100	197	bl-41166
dme-mir-124	21891	bl-41126
dme-mir-125	2655		F002025
dme-mir-133	1295	bl-41132		bl-58892
dme-mir-137	40	bl-41209
dme-mir-184	136653	bl-41174
dme-mir-190	1134	bl-41154		bl-58897
dme-mir-193	350		F002034
dme-mir-210	2543	bl-41179
dme-mir-219	154		F002036
dme-mir-252	7432	bl-41127
dme-mir-263a	4969		F002054
dme-mir-263b	300	bl-41146
dme-mir-274	2160	bl-41172
dme-mir-275	2638	bl-41142
dme-mir-276a	63087	bl-41143
dme-mir-276b	59285	bl-41162
dme-mir-277	24187		F002059
dme-mir-278	3212	bl-41180
dme-mir-279	12328	bl-41147
dme-mir-281-1	12071	bl-41177
dme-mir-281-2	12455	bl-41167
dme-mir-282	11771	bl-52663
dme-mir-284	1695	bl-41134
dme-mir-285	2045	bl-41160
dme-mir-286	4426	bl-41151
dme-mir-289	300		F002083
dme-mir-303	140	bl-41141
dme-mir-304	748	bl-41170
dme-mir-305	11789	bl-41152
dme-mir-306	7818		F002214
dme-mir-307a	785	bl-42026
dme-mir-308	11495	bl-41159/bl-41809
dme-mir-309	1374	bl-41181
dme-mir-310	1720	bl-41155
dme-mir-311	1579	bl-41163
dme-mir-312	3710	bl-41144
dme-mir-313	1061	bl-41135	F002027
dme-mir-314	287		F002089
dme-mir-315	3704		F002078
dme-mir-316	385		F002079
dme-mir-317	11046		F002090
dme-mir-318	5414	bl-41161
dme-mir-375	1242	bl-41182		bl-58931
dme-mir-927	491	bl-41183		bl-58935
dme-mir-929	61	bl-41184
dme-mir-932	473	bl-41157
dme-mir-954	24	bl-41185
dme-mir-955	12	bl-41186
dme-mir-956	29095	bl-41187
dme-mir-957	4307		F001951
dme-mir-958	2585	bl-41222		bl-58943
dme-mir-959	125		F001953	bl-9560
dme-mir-960	134		F001954	bl-9560
dme-mir-961	12	BL-41188		bl-9560
dme-mir-962	50		F001956	bl-9560
dme-mir-963	113	bl-41216	F001957	bl-9560
dme-mir-964	111	bl-41148		bl-9560
dme-mir-965	769		F001959
dme-mir-968	286		F001962
dme-mir-969	11		F001963
dme-mir-970	1089	bl-41189
dme-mir-971	122		F001965
dme-mir-972	22		F001966
dme-mir-973	57	bl-41190
dme-mir-974	14	bl-41225
dme-mir-975	128		F001969
dme-mir-976	23	bl-41149
dme-mir-977	764		F001971
dme-mir-978	113	bl-41212
dme-mir-980	351	bl-41191
dme-mir-981	1912		F002095
dme-mir-982	55	bl-41192
dme-mir-983-1	66	bl-41194
dme-mir-983-2	66		F002001
dme-mir-984	385	bl-41224
dme-mir-985	62	bl-41213
dme-mir-986	1195	bl-41218
dme-mir-987	1481	bl-41195
dme-mir-988	4375	bl-41196
dme-mir-989	13502	bl-41219
dme-mir-990	87		F002008
dme-mir-991	26		F002009
dme-mir-992	652	bl-41130
dme-mir-993	825	bl-41197
dme-mir-994	3087	bl-41198
dme-mir-995	3371	bl-41199
dme-mir-996	17551		F002014
dme-mir-997	116		F002015
dme-mir-998	1597		F002016
dme-mir-999	3953	bl-41200
dme-mir-1000	632	bl-41201
dme-mir-1001	89	bl-41202
dme-mir-1002	494		F001980
dme-mir-1003	516	bl-41220
dme-mir-1004	52	bl-41203
dme-mir-1006	36	bl-41204
dme-mir-1008	163		F001985
dme-mir-1009	8	bl-41205
dme-mir-1010	263	bl-41206
dme-mir-1012	222	bl-41214
dme-mir-1013	2	bl-41215
dme-mir-1015	12	bl-41207
dme-mir-1017	95	bl-41208
dme-mir-2279	2		F002037
dme-mir-2494	17		F002046
dme-mir-2498	29		F002049
dme-mir-2499	13		F002050
dme-mir-2500	2		F002051
dme-mir-4951	17		F001933
dme-mir-4966	48		F001934
dme-mir-4969	2		F001936
dme-mir-4976	6		F001937
dme-mir-283	1926
dme-mir-9369	34
dme-mir-9388	57
dme-mir-10404	791
dme-mir-280		bl-41164
dme-mir-287
dme-mir-288			F002082
dme-mir-307b			F002086
dme-mir-966		bl-41211
dme-mir-967			F001961
dme-mir-1005			F002024
dme-mir-1007		bl-41221
dme-mir-1011		bl-41210
dme-mir-1014			F001991
dme-mir-1016			F001993
dme-mir-2280			F002038
dme-mir-2281			F002039
dme-mir-2282			F002040
dme-mir-2283			F002041
dme-mir-2489			F002042
dme-mir-2490			F002043
dme-mir-2491			F002044
dme-mir-2492			F002045
dme-mir-2493			F002080
dme-mir-2495			F002047
dme-mir-2496			F002216
dme-mir-2497			F002048
dme-mir-2501			F002052
dme-mir-3642			F001928
dme-mir-3643			F001929
dme-mir-3644			F002217
dme-mir-3645			F001930
dme-mir-4968			F001935

## Sheet: Sheet2
		F001974
		F002022
		F002069
		F002070
		F002072
		F002073
		F001932
		F001938
		F001939
		F001940
		F001941
		F001995
		F002028
		F002029
		F002030
		F001945
		F002025
		F002034
		F002036
		F002054
		F002059
		F002083
		F002214
		F002027
		F002089
		F002078
		F002079
		F002090
		F001951
		F001953
		F001954
		F001956
		F001957
		F001959
		F001962
		F001963
		F001965
		F001966
		F001969
		F001971
		F002095
		F002001
		F002008
		F002009
		F002014
		F002015
		F002016
		F001980
		F001985
		F002037
		F002046
		F002049
		F002050
		F002051
		F001933
		F001934
		F001936
		F001937
		F002082
		F002086
		F001961
		F002024
		F001991
		F001993
		F002038
		F002039
		F002040
		F002041
		F002042
		F002043
		F002044
		F002045
		F002080
		F002047
		F002216
		F002048
		F002052
		F001928
		F001929
		F002217
		F001930
		F001935
