# Supplementary material for: Dissection of the microRNA Network Regulating Hedgehog Signaling in Drosophila
Source: Front Cell Dev Biol. 2022 Apr 28;10:866491. doi: 10.3389/fcell.2022.866491 (PMC9096565; doi:10.3389/fcell.2022.866491)
Supplement: Supplementary file 16 [file Table5.XLSX]

## Sheet: Supplementary Table 5
Supplementary Table 5. Primers used for generating miRNA sensors.
hh 3' UTR-fwd	TAGCGGCCGCGAGCGATCCTGATCCCAACG
hh 3' UTR-rev	TACTCGAGTGCCATTGATGTGCCCGTAT
ptc 3' UTR-fwd	TAGCGGCCGCCACTAGCACTAGTTCCTGTAGC
ptc 3' UTR-rev	TACTCGAGGACAGTCAGTCTTCGTGCAAC
smo 3' UTR-fwd	TAGCGGCCGCCAAGACTAAATAAGCAATTGATGC
smo 3' UTR-rev	TACGCTCGAGTTAAAGCAAGGCTAGGACTCG
smo 3' UTR*-fwd	ATTAAGGAAACAGTCATTCACAAACGTACACACTCTAAGGAATGCTTACAAGCTAGATGGGGTGATGAATC
smo 3' UTR*-rev	GATTCATCACCCCATCTAGCTTGTAAGCATTCCTTAGAGTGTGTACGTTTGTGAATGACTGTTTCCTTAAT
cos2 3' UTR-fwd	TAGCGGCCGCTACGAATTTAACCATTTCCAGG
cos2 3' UTR-rev	TACTCGAGCACACGCTGATATTGAGGGA
fu 3' UTR-fwd	TAGCGGCCGCCCGGCACTTTCTTTTAT
fu 3' UTR-rev	TACTCGAGCATGTAATTGAGTATTAT
fu 3' UTR*-fwd-1	TGCCAAAAACCGTGGCTCATAAAATATTTTTTAAGCATAGTGATAGTGATTTGATCATATTCAGA
fu 3' UTR*-rev-1	TCTGAATATGATCAAATCACTATCACTATGCTTAAAAAATATTTTATGAGCCACGGTTTTTGGCA
fu 3' UTR*-fwd-2	ATTAATGGACTATTGTATGGACATACAGTTTTAAGCCTTATCTTAACAATTACTACACCTAAATG
fu 3' UTR*-rev-2	CATTTAGGTGTAGTAATTGTTAAGATAAGGCTTAAAACTGTATGTCCATACAATAGTCCATTAAT
su(fu) 3' UTR-fwd	TAGCGGCCGCTGGTGTCCATTGGTTAGCTAGT
su(fu) 3' UTR-rev	TACTCGAGCTCAATAGCCTGACCCCAACTT
ci 3' UTR-fwd	TAGCGGCCGCGCTAACACTGACAAGAAATC
ci 3' UTR-rev	TACTCGAGAGTAAGAGCATAATCATTGC
